# Supplementary material for: Cutoff Points of Waist Circumference for Predicting Incident Non-Alcoholic Fatty Liver Disease in Middle-Aged and Older Korean Adults
Source: Nutrients. 2022 Jul 21;14(14):2994. doi: 10.3390/nu14142994 (PMC9323785; doi:10.3390/nu14142994)
Supplement: Supplementary file 1 [file nutrients-14-02994-s001.zip]

Archive with 1 entries (1 files):
- nutrients-1805167-supplementary.pdf
